# Supplementary material for: Sero-Epidemiological Study of Bordetella pertussis Infection in the Italian General Population
Source: Vaccines (Basel). 2022 Dec 13;10(12):2130. doi: 10.3390/vaccines10122130 (PMC9782223; doi:10.3390/vaccines10122130)
Supplement: Supplementary file 1 [file vaccines-10-02130-s001.zip]

Archive with 1 entries (1 files):
- vaccines-1991004-SI.pdf
